# Supplementary material for: Genome-Wide Identification of microRNAs Associated with Starch Biosynthesis and Endosperm Development in Foxtail Millet
Source: Int J Mol Sci. 2024 Aug 27;25(17):9282. doi: 10.3390/ijms25179282 (PMC11395324; doi:10.3390/ijms25179282)
Supplement: Supplementary file 1 [file ijms-25-09282-s001.zip]

Archive with 2 entries (2 files):
- Supplementary Figures S1-S6.pdf
- Supplementary Tables S1-S9.pdf
